# Supplementary material for: Sex Differences in MASLD After Age 50: Presentation, Diagnosis, and Clinical Implications
Source: Biomedicines. 2025 Sep 18;13(9):2292. doi: 10.3390/biomedicines13092292 (PMC12467267; doi:10.3390/biomedicines13092292)
Supplement: Supplementary file 1 [file biomedicines-13-02292-s001.zip]

Archive with 5 entries (5 files):
- Participants flow-diagram Fig S1.jpg
- Strobe Checklist S4.pdf
- Table S1.pdf
- Table S2.pdf
- Table S3.pdf
